# Supplementary material for: Lessons learned from unsolicited findings in clinical exome sequencing of 16,482 individuals
Source: Eur J Hum Genet. 2021 Oct 25;30(2):170–7. doi: 10.1038/s41431-021-00964-0 (PMC8821629; doi:10.1038/s41431-021-00964-0)
Supplement: Supplementary file 3 — Supplementary Table S1 [file 41431_2021_964_MOESM3_ESM.xlsx]

## Sheet: Table S1
Demographic information of index in whom the UF was identified							Details of UF at gene and variant level, as well as information of the disorder the UF predisposes to														Details of UF disclosure and comparison to 'ACMG59'
Individual	Age of index at time of WES analysis	Gender index	Diagnostic disease gene panel(s) anlayzed in tier 1	Trio analysis	Cause of disease identified (tier) (Yes: conclusive diagnosis; N: no diagnosis; U: uncertain diagnosis)		UF number	Year UF was identified and evaluated for disclosure	Tier in which UF was identified	Disorder associated with UF	Inheritence of disorder associated with UF	Gene	gDNA	cDNA	Protein	Inheritance of variant(s) (Maternal (M)/ Paternal (P)/ De novo (DN)/ Mosaicism (Mos)/ Unknown (U))	Classification at time of disclosure*	ACMG criteria at time of reclassification (June 2020)	ACMG classification (June 2020)		Disclosure of UF (yes (Y)/no (N))	Reason (not) to disclose UF	ACMG59 listed gene?	Phenotypic category	Remarks
1	11	M	Renal disorders	N	N		1	2014	2	Lynch syndrome	AD	PMS2	Chr7(GRCh37):g.6035206G>A	NM_000535.6:c.862C>T	p.(Gln288*)	U	UV4	PVS1, PM2, PP5	Pathogenic		Y	Medically actionable; patient <12 years of age; clinical expression in adults, relevant for health (family of) parents	Y	Oncological
2	67	M	Movement disorders	N	N		2	2014	2	Hereditary breast and ovarian cancer	AD	BRCA1	Chr17(GRCh37):g.41244862_41244863del	NM_007294.3:c.2685_2686del	p.(Pro897fs)	U	UV4	PVS1, PS4, PM2, PP1, PP5	Pathogenic		Y	Medically actionable; patient ≥12 years of age	Y	Oncological
3	52	M	Muscle disorders	N	N		3	2014	2	Familial atrial fibrillation	AD	GJA5	Chr1(GRCh37):g.147231061C>A	NM_005266.6:c.286G>T	p.(Ala96Ser)	U	UV4	PS3, PM2, PP3	Likely pathogenic		Y	Medically actionable; patient ≥12 years of age	N	Cardiac
4	46	F	Hereditary cancer	N	N		4	2015	2	Familial hypercholesterolemia	AD	LDLR	Chr19(GRCh37):g.11221336G>A	NM_000527.4:c.949G>A	p.(Glu317Lys)	U	5	PS4_Moderate, PM1, PM2, PP1, PP2, PP3, PP4, PP5	Likely pathogenic		Y	Medically actionable; patient ≥12 years of age	Y	Genetic metabolic disease
5	8	M	Movement disorders	N	N		5	2015	2	Hereditary breast and ovarian cancer	AD	BRCA1	Chr17(GRCh37):g.41244063del	NM_007294.3:c.3485del	p.(Asp1162fs)	U	5	PVS1, PS4, PM2, PP1, PP5	Pathogenic		Y	Medically actionable; patient <12 years of age; clinical expression in adults, relevant for health (family of) parents	Y	Oncological
6	36	M	Hereditary cancer	N	N		6	2015	2	Brugada syndrome, Romano‐Ward long QT syndromes 1, 2 and 3	AD	SCN5A	Chr3(GRCh37):g.38628895C>T	NM_198056.2:c.2432G>A	p.(Arg811His)	U	4	PS3_Moderate, PM1, PM2, PP3	Likely pathogenic		Y	Medically actionable; patient ≥12 years of age	Y	Cardiac
7	41	F	Hereditary cancer	N	N		7	2015	2	Familial hypercholesterolemia	AD	LDLR	Chr19(GRCh37):g.11221414G>A	NM_000527.4:c.1027G>A	p.(Gly343Ser)	U	5	PS3_Moderate, PM1, PM2, PM5, PP2, PP3 , PP5	Likely pathogenic		Y	Medically actionable; patient ≥12 years of age	Y	Genetic metabolic disease
8	31	M	Vision disorders	N	N		8	2015	2	Lynch syndrome	AD	PMS2	Chr7(GRCh37):g.6026514G>A	NM_000535.6:c.1882C>T	p.(Arg628*)	U	5	PVS1, PS3, PM2, PP1, PP5	Pathogenic		Y	Medically actionable; patient ≥12 years of age	Y	Oncological
9	46	F	Intellectual disability	N	U (2)		9	2015	2	Hereditary breast and ovarian cancer	AD	BRCA1	Chr17(GRCh37):g.41245587del	NM_007294.3:c.1961del	p.(Lys654fs)	U	5	PVS1, PS4, PM2, PP1, PP5	Pathogenic		Y	Medically actionable; patient ≥12 years of age	Y	Oncological
10	6	M	Mendeliome	N	N		10	2015	1	Familial hypercholesterolemia	AD	LDLR	Chr19(GRCh37):g.11231085del	NM_000527.4:c.2027del	p.(Gly676fs)	U	5	PVS1, PM2, PP1, PP5	Pathogenic		Y	Medically actionable; patient <12 years of age; clinical expression in children/adults	Y	Genetic metabolic disease
11	11	F	Intellectual disability	Y	N		11	2015	1	X-linked recessive chondrodysplasia punctata	XLR	ARSL	ChrX(GRCh37):g.2871204C>G	NM_000047.2:c.410G>C	p.(Gly137Ala)	M	5	PS3, PM1, PP3	Likely pathogenic		Y	Health risk for unborn offspring of index or blood relative(s); ≥25% risk	N	Other
12	6	F	Intellectual disability AND craniofacial disorders	N	Y (2)		12	2015	2	Cardiomyopathy (HCM/DCM)	AD	MYBPC3	Chr11(GRCh37):g.47359281dup	NM_000256.3:c.2373dup	p.(Trp792fs)	U	5	PVS1, PS4, PM2, PP1, PP5	Pathogenic		Y	Medically actionable; patient <12 years of age; clinical expression in children/adults	Y	Cardiac
13	12	M	Intellectual disability	Y	N		13	2015	2	Hereditary breast and ovarian cancer	AD	BRCA2	Chr13(GRCh37):g.32912091_32912092del	NM_000059.3:c.3599_3600del	p.(Cys1200*)	M	5	PVS1, PS4, PM2, PP1, PP5	Pathogenic		Y	Medically actionable; patient ≥12 years of age	Y	Oncological	The BRCA2 gene was present in the tier 1 OMIM panel, but the UF was detected in the tier 2 analysis
14	6	F	Intellectual disability AND epilepsy	Y	N		14	2015	2	Hailey-Hailey disease	AD	ATP2C1	Chr3(GRCh37):g.130717141C>T	NM_014382.3:c.2395C>T	p.(Arg799*)	M	5	PVS1, PM2	Likely pathogenic		Y	Medically actionable; patient <12 years of age; clinical expression in adults, relevant for health (family of) parents	N	Immunogenetics
15	2	F	Mendeliome AND primary immunodeficiencies	Y	N		15	2015	2	Brugada syndrome, Romano‐Ward long QT syndromes 1, 2 and 3	AD	SCN5A	Chr3(GRCh37):g.38627291C>T	NM_198056.2:c.2678G>A	p.(Arg893His)	M	4	PS3_Moderate, PM1, PM2, PM5, PP3, PP5	Likely pathogenic		Y	Medically actionable; patient <12 years of age; clinical expression in children/adults	Y	Cardiac	The SCNA5 gene was present in the tier 1 OMIM panel, but the UF was detected in the tier 2 analysis
16	46	M	Intellectual disability	Y	U (2)		16	2016	2	Familial hypercholesterolemia	AD	LDLR	Chr19(GRCh37):g.11227604G>A	NM_000527.4:c.1775G>A	p.(Gly592Glu)	M	5	PS3_Moderate, PS4, PM1, PM2, PM5, PP1_Strong, PP2, PP3, PP5	Pathogenic		Y	Medically actionable; patient ≥12 years of age	Y	Genetic metabolic disease
17	2	F	Mendeliome	N	N		17	2016	1	Arrhythmogenic cardiomyopathy	AD	PKP2	Chr12(GRCh37):g.32993961C>T	NM_004572.3:c.1688+1G>A	r.spl	U	4	PVS1, PM2, PP5	Pathogenic		Y	Medically actionable; patient <12 years of age; clinical expression in children/adults	Y	Cardiac
18	18	M	Mendeliome	N	N		18	2016	1	Hereditary breast and ovarian cancer	AD	BRCA2	Chr13(GRCh37):g.32913656_32913657del	NM_000059.3:c.5164_5165del	p.(Ser1722fs)	U	5	PVS1, PS4, PM2, PP1, PP5	Pathogenic		Y	Medically actionable; patient ≥12 years of age	Y	Oncological
19	47	F	Vision disorders	N	N		19	2016	2	Paragangliomas	AD	SDHA	Chr5(GRCh37):g.223624C>T	NM_004168.3:c.91C>T	p.(Arg31*)	U	5	PVS1, PS3, PP5	Pathogenic		Y	Medically actionable; patient ≥12 years of age	N	Oncological
20	14	M	Intellectual disability	N	N		20	2016	2	Hereditary breast and ovarian cancer	AD	BRCA1	Chr17(GRCh37):g.41242980_41242981del	NM_007294.3:c.4165_4166del	p.(Ser1389*)	U	5	PVS1, PS4, PM2, PP1, PP5	Pathogenic		Y	Medically actionable; patient ≥12 years of age	Y	Oncological
21	39	F	Muscle disorders	N	N		21	2016	2	Hereditary breast and ovarian cancer	AD	BRCA2	Chr13(GRCh37):g.32972322dup	NM_000059.3:c.9672dup	p.(Tyr3225fs)	U	5	PVS1, PS4, PM2, PP1, PP5	Pathogenic		Y	Medically actionable; patient ≥12 years of age	Y	Oncological
22	3	F	Intellectual disability	N	N		22	2016	2	Hereditary breast and ovarian cancer	AD	BRCA1	Chr17(GRCh37):g.41244913C>A	NM_007294.3:c.2635G>T	p.(Glu879*)	U	5	PVS1, PM2, PP5	Pathogenic		Y	Medically actionable; patient <12 years of age; clinical expression in adults, relevant for health (family of) parents	Y	Oncological
23	11	M	Intellectual disability	Y	N		23	2016	2	Hereditary breast and ovarian cancer	AD	BRCA1	Chr17(GRCh37):g.41244862_41244863del	NM_007294.3:c.2685_2686del	p.(Pro897fs)	M	5	PVS1, PS4, PM2, PP1, PP5	Pathogenic		Y	Medically actionable; patient <12 years of age; clinical expression in adults, relevant for health (family of) parents	Y	Oncological
24	4	F	Mendeliome	Y	N		24	2016	2	Hereditary breast and ovarian cancer	AD	BRCA1	Chr17(GRCh37):g.41234451G>A	NM_007294.3:c.4327C>T	p.(Arg1443*)	M	5	PVS1, PS4, PM2, PP1, PP5	Pathogenic		Y	Medically actionable; patient <12 years of age; clinical expression in adults, relevant for health (family of) parents	Y	Oncological	The BRCA1 gene was absent in the tier 1 OMIM panel at time of analysis; mother was known to have pathogenic BRCA1 variant prior to analysis
25	3	F	Intellectual disability	Y	N		25	2016	2	Hereditary breast and ovarian cancer	AD	BRCA1	Chr17(GRCh37):g.41244558_41244559dup	NM_007294.3:c.2989_2990dup	p.(Asn997fs)	P	5	PVS1, PS4, PM2, PP1, PP5	Pathogenic		Y	Medically actionable; patient <12 years of age; clinical expression in adults, relevant for health (family of) parents	Y	Oncological
26	11	M	Intellectual disability	N	U (2)		26	2016	2	Macular cornea dystrophy	AR	CHST6	Chr16(GRCh37):g.[75512924T>C];[75512924T>C]	NM_021615.4:c.[803A>G];[803A>G]	p.[(Tyr268Cys)];[(Tyr268Cys)]	U	4	PM1, PM2, PM3, PP2, PP3, PP4, PP5	Likely pathogenic		Y	Medically actionable; patient <12 years of age; clinical expression in children/adults	N	Ophthalmogenetic
27	5	M	Mendeliome	Y	N		27	2016	2	Cardiomyopathy (HCM)	AD	CSRP3	Chr11(GRCh37):g.19209828T>G	NM_003476.4:c.136A>C	p.(Ser46Arg)	P	4	PM2, PM5, PP1, PP3, PP5	Likely pathogenic		Y	Medically actionable; patient <12 years of age; clinical expression in children/adults	N	Cardiac	The CSRP3 gene was present in the tier 1 OMIM panel, but the UF was detected in the tier 2 analysis
28	15	M	Mendeliome	N	N		28	2016	1	Basal cell nevus syndrome	AD	SUFU	Chr10(GRCh37):g.104353823G>A	NM_016169.3:c.756+1G>A	r.spl	U	5	PVS1, PM2	Likely pathogenic		Y	Medically actionable; patient ≥12 years of age	N	Oncological
29	13	M	Ciliopathies AND renal disorders	N	N		29	2016	2	Lynch syndrome	AD	PMS2	Chr7(GRCh37):g.6029551G>A	NM_000535.6:c.1024C>T	p.(Gln342*)	U	5	PVS1, PM2	Likely pathogenic		Y	Medically actionable; patient ≥12 years of age	Y	Oncological
30	20	M	Renal disorders	Y	N		30	2016	2	Lynch syndrome	AD	MSH6	Chr2(GRCh37):g.48026906del	NM_000179.2:c.1784del	p.(Leu595fs)	P	5	PVS1, PM2, PP5	Pathogenic		Y	Medically actionable; patient ≥12 years of age	Y	Oncological
31	22	F	Mendeliome	N	N		31	2016	2	Hereditary breast and ovarian cancer	AD	BRCA1	Chr17(GRCh37):g.41244985G>A	NM_007294.3:c.2563C>T	p.(Gln855*)	U	5	PVS1, PM2, PP5	Pathogenic		Y	Medically actionable; patient ≥12 years of age	Y	Oncological	The BRCA1 gene was absent in the tier 1 OMIM panel at time of analysis
32	3	M	Intellectual disability	N	N		32	2016	2	Familial adenomatous polyposis coli	AD	APC	Chr5(GRCh37):g.112173339_112173348del	NM_000038.5:c.2048_2057del	p.(Thr683fs)	U	5	PVS1, PM2	Likely pathogenic		Y	Medically actionable; patient <12 years of age; clinical expression in children	Y	Oncological
33	14	M	Intellectual disability	Y	U (2)		33	2016	2	5-FU toxicity	AD	DPYD	Chr1(GRCh37):g.98205967_98205970del	NM_000110.3:c.2846A>T	p.(Asp949Val)	P	n.a.	n.a.	n.a.		Y	Medically actionable; patient ≥12 years of age	N	Pharmacogenetic	IF nr. 33 and 34 are found in the same individual
33	14	M	Intellectual disability	Y	U (2)		34	2016	2	5-FU toxicity	AD	DPYD	Chr1(GRCh37):g.97547947T>A	NM_000110.3:c.299_302del	p.(Phe100fs)	M	n.a.	n.a.	n.a.		Y	Medically actionable; patient ≥12 years of age	N	Pharmacogenetic	IF nr. 33 and 34 are found in the same individual
34	17	F	Primary immunodeficiencies	N	N		35	2016	2	Brugada syndrome, Romano‐Ward long QT syndromes 1, 2 and 3	AD	SCN5A	Chr3(GRCh37):g.38592885T>C	NM_198056.2:c.4978A>G	p.(Ile1660Val)	U	4	PS3, PM1, PM2, PP1, PP3, PP5	Pathogenic		Y	Medically actionable; patient ≥12 years of age	Y	Cardiac	IF nr. 35 and 36 are found in the same individual
34	17	F	Primary immunodeficiencies	N	N		36	2016	2	Long QT syndrome	AD	KCNQ1	Chr11(GRCh37):g.2594170G>A	NM_000218.2:c.875G>A	p.(Gly292Asp)	U	4	PM1, PM2, PP2, PP3, PP5	Likely pathogenic		Y	Medically actionable; patient ≥12 years of age	Y	Cardiac	IF nr. 35 and 36 are found in the same individual
35	10	M	Intellectual disability	Y	U (2)		37	2016	2	Paragangliomas	AD	SDHA	Chr5(GRCh37):g.223624C>T	NM_004168.3:c.91C>T	p.(Arg31*)	P	5	PVS1, PS3, PP5	Pathogenic		Y	Medically actionable; patient <12 years of age; clinical expression in children/adults	N	Oncological
36	4	M	Intellectual disability	Y	N		38	2016	2	Multiple Endocrine Neoplasia type 2A;- 2B	AD	RET	Chr10(GRCh37):g.43609076G>A	NM_020975.5:c.1832G>A	p.(Cys611Tyr)	P	5	PS3, PM1, PM2, PM5, PP1, PP2, PP3, PP5	Pathogenic		Y	Medically actionable; patient <12 years of age; clinical expression in children/adults	Y	Oncological
37	12	F	Intellectual disability AND mitochondrial disorders	Y	U (2)		39	2016	2	Arrhythmogenic cardiomyopathy	AD	PKP2	Chr12(GRCh37):g.32955491C>G	NM_004572.3:c.2146-1G>C	r.spl	M	5	PVS1, PS3, PS4, PM2, PP1, PP5	Pathogenic		Y	Medically actionable; patient ≥12 years of age	Y	Cardiac
38	3	F	Intellectual disability	N	N		40	2016	2	Brugada syndrome, Romano‐Ward long QT syndromes 1, 2 and 3	AD	SCN5A	Chr3(GRCh37):g.38645393A>T	NM_198056.2:c.1700T>A	p.(Leu567Gln)	U	5	PS3_Moderate, PM1, PM2, PP1	Likely pathogenic		Y	Medically actionable; patient <12 years of age; clinical expression in children/adults	Y	Cardiac
39	6	M	Intellectual disability	Y	N		41	2016	2	Complement component 8 deficiency type II	AR	C8B	Chr1(GRCh37):g.[57406638G>A];[57406638G>A]	NM_000066.3:c.[1282C>T];[1282C>T]	p.[(Arg428*)];[(Arg428*)]	P and M	5	PVS1, PS3, PM2, PP1, PP5	Pathogenic		Y	Medically actionable; patient <12 years of age; clinical expression in children/adults	N	Immunogenetics
40	10	F	Mendeliome	N	N		42	2017	1	Brugada syndrome, Romano‐Ward long QT syndromes 1, 2 and 3	AD	SCN5A	Chr3(GRCh37):g.38662334G>A	NM_198056.2:c.611C>T	p.(Ala204Val)	U	4	PM1, PM2, PM5, PP3, PP5	Likely pathogenic		Y	Medically actionable; patient <12 years of age; clinical expression in children/adults	Y	Cardiac	Variant detected in re-analysis of the original exome data
41	6	M	Mendeliome AND intellectual disability	Y	Y (1)		43	2017	1	Ovarium cancer	AD	BRIP1	Chr17(GRCh37):g.59876565del	NM_032043.2:c.1236del	p.(Val413fs)	M	5	PVS1, PM2, PP5	Pathogenic		Y	Medically actionable; patient <12 years of age; clinical expression in adults, relevant for health (family of) parents	N	Oncological
42	22	F	Intellectual disability	Y	N		44	2017	2	Cardiomyopathy (HCM/DCM)	AD	MYH7	Chr14(GRCh37):g.23898488G>A	NM_000257.3:c.1207C>T	p.(Arg403Trp)	P	5	PS4, PM1, PM2, PM5, PP1_Strong, PP2, PP3, PP5	Pathogenic		Y	Medically actionable; patient ≥12 years of age	Y	Cardiac
43	3	F	Intellectual disability	Y	N		45	2017	2	Hereditary breast and ovarian cancer	AD	BRCA1	Chr17(GRCh37):g.41209068C>T	NM_007294.3:c.5277+1G>A	r.spl	P	5	PVS1, PS4, PM2, PP1, PP5	Pathogenic		Y	Medically actionable; patient <12 years of age; clinical expression in adults, relevant for health (family of) parents	Y	Oncological
44	14	F	Mendeliome AND muscle disorders	Y	N		46	2017	1	Melanoma and neural system tumor syndrome	AD	CDKN2A	Chr9(GRCh37):g.21971115_21971133del	NM_000077.4:c.225_243del	p.(Ala76fs)	P	5	PVS1, PS4, PM2, PP1, PP5	Pathogenic		Y	Medically actionable; patient ≥12 years of age	N	Oncological
45	25	M	Hereditary cancer	Y	N		47	2017	2	Von Willebrand disease, type 1	AD	VWF	Chr12(GRCh37):g.6128787G>T	NM_000552.4:c.3797C>A	p.(Pro1266Gln)	M	5	PS3, PM1, PM5, PP2, PP5	Pathogenic		Y	Medically actionable; patient ≥12 years of age	N	Other
46	31	M	Intellectual disability AND epilepsy	N	N		48	2017	2	Familial atrial fibrillation	AD	GJA5	Chr1(GRCh37):g.147231061C>A	NM_005266.6:c.286G>T	p.(Ala96Ser)	U	4	PS3, PM2, PP3	Likely pathogenic		Y	Medically actionable; patient ≥12 years of age	N	Cardiac
47	25	F	Hereditary cancer	Y	N		49	2017	2	Marfan's syndrome, Loeys‐Dietz syndromes and familial thoracic aortic aneurysms and dissections	AD	FBN1	Chr15(GRCh37):g.48756220T>C	NM_000138.4:c.4943-2A>G	r.spl	M	5	PVS1, PM2	Likely pathogenic		Y	Medically actionable; patient ≥12 years of age	Y	Other
48	3	M	Hemostatic/thrombotic disorders	N	N		50	2017	2	Leiomyomatosis and renal cancer	AD	FH	Chr1(GRCh37):g.241665769C>A	NM_000143.3:c.1210G>T	p.(Glu404*)	U	5	PVS1, PM2, PP5	Pathogenic		Y	Medically actionable; patient <12 years of age; clinical expression in children/adults	N	Oncological
49	0	M	Skin disorders	N	Y (1)		51	2017	1	Deafness	AR	GJB2	Chr13(GRCh37):g.[20763620A>G];[20763492A>G]	NM_004004.5:c.[101T>C];[229T>C]	p.[(Met34Thr)];[(Trp77Arg)]	U	5;5	[PS3, PM1, PM3, PP1, PP2, PP3, PP5]; [PS3, PM1, PM2, PM3, PP1, PP2, PP3, PP5]	Pathogenic; Pathogenic		Y	Medically actionable; patient <12 years of age; clinical expression in children	N	Otogenetic
50	3	M	Intellectual disability	Y	N		52	2017	2	Catecholaminergic polymorphic ventricular tachycardia	AD	RYR2	Chr1(GRCh37):g.237969459A>G	NM_001035.2:c.14174A>G	p.(Tyr4725Cys)	DN	4	PM1, PM1, PM2, PP2, PP3	Likely pathogenic		Y	Medically actionable; patient <12 years of age; clinical expression in children/adults	Y	Cardiac
51	5	F	Mendeliome AND intellectual disability	N	N		53	2017	1	Cardiomyopathy (restrictive)	AD	FLNC	Chr7(GRCh37):g.128486946del	NM_001458.4:c.4275del	p.(Arg1426fs)	U	4	PVS1, PM2	Likely pathogenic		Y	Medically actionable; patient <12 years of age; clinical expression in adults, relevant for health (family of) parents	N	Cardiac
52	17	F	Mendeliome	Y	N		54	2017	2	Familial atrial fibrillation	AD	GJA5	Chr1(GRCh37):g.147231061C>A	NM_005266.6:c.286G>T	p.(Ala96Ser)	P	4	PS3, PM2, PP3	Likely pathogenic		Y	Medically actionable; patient ≥12 years of age	N	Cardiac	The GJA5 gene was present in the tier 1 OMIM panel, but the UF was detected in the tier 2 analysis
53	7	M	Intellectual disability AND neuropathies	Y	N		55	2017	2	Long QT syndrome	AD	KCNQ1	Chr11(GRCh37):g.2797263G>A	NM_000218.2:c.1664G>A	p.(Arg555His)	M	5	PS3, PM1, PM2, PM5, PP1, PP2, PP3, PP5	Pathogenic		Y	Medically actionable; patient <12 years of age; clinical expression in children/adults	Y	Cardiac	Variant detected in re-analysis of the original exome data
54	57	F	Hemostatic/thrombotic disorders	N	N		56	2017	2	Multiple Endocrine Neoplasia type 2A;- 2B	AD	RET	Chr10(GRCh37):g.43614996G>A	NM_020975.5:c.2410G>A	p.(Val804Met)	U	5	PS2, PS3, PM1, PM5, PP1_Strong, PP2, PP5	Pathogenic		Y	Medically actionable; patient ≥12 years of age	Y	Oncological
55	35	F	Intellectual disability	Y	N		57	2017	2	Paragangliomas	AD	SDHA	Chr5(GRCh37):g.223624C>T	NM_004168.3:c.91C>T	p.(Arg31*)	M	5	PVS1, PS3, PP5	Pathogenic		Y	Medically actionable; patient ≥12 years of age	N	Oncological
56	60	F	Hereditary cancer	N	N		58	2017	2	Brugada syndrome, Romano‐Ward long QT syndromes 1, 2 and 3	AD	SCN5A	Chr3(GRCh37):g.38603913C>A	NM_198056.2:c.3956G>T	p.(Gly1319Val)	U	5	PS3, PM1, PM2, PP1, PP5	Pathogenic		Y	Medically actionable; patient ≥12 years of age	Y	Cardiac
57	47	F	Mendeliome	N	N		59	2017	2	Ovarium cancer	AD	BRIP1	Chr17(GRCh37):g.59763353_59763360del	NM_032043.2:c.2742_2749del	p.(Lys915fs)	U	5	PVS1, PM2	Likely pathogenic		Y	Medically actionable; patient ≥12 years of age	N	Oncological	The BRIP1 gene was present in the tier 1 OMIM panel, but the UF was detected in the tier 2 analysis
58	8	F	Mendeliome	N	N		60	2017	2	Ovarium cancer	AD	BRIP1	Chr17(GRCh37):g.59793412G>A	NM_032043.2:c.2392C>T	p.(Arg798*)	U	5	PVS1, PS4, PM2, PP5	Pathogenic		Y	Medically actionable; patient <12 years of age; clinical expression in adults, relevant for health (family of) parents	N	Oncological	The BRIP1 gene was present in the tier 1 OMIM panel, but the UF was detected in the tier 2 analysis
59	5	F	Intellectual disability AND movement disorder	Y	N		61	2017	2	Paragangliomas	AD	SDHD	Chr11(GRCh37):g.111959705T>C	NM_003002.3:c.284T>C	p.(Leu95Pro)	P	5	PS4_Moderate PM1, PM2, PP1, PP2, PP3, PP5	Likely pathogenic		Y	Medically actionable; patient <12 years of age; clinical expression in children/adults	Y	Oncological
60	2	F	Intellectual disability	Y	U (2)		62	2017	2	Familial atrial fibrillation	AD	GJA5	Chr1(GRCh37):g.147231061C>A	NM_005266.6:c.286G>T	p.(Ala96Ser)	M	4	PS3, PM2, PP3	Likely pathogenic		Y	Medically actionable; patient <12 years of age; clinical expression in adults, relevant for health (family of) parents	N	Cardiac
61	27	M	Movement disorders AND muscle disorders AND neuropathies	N	N		63	2017	2	Cardiomyopathy (HCM/DCM)	AD	MYBPC3	Chr11(GRCh37):g.47359281dup	NM_000256.3:c.2373dup	p.(Trp792fs)	U	5	PVS1, PS4, PM2, PP1, PP5	Pathogenic		Y	Medically actionable; patient ≥12 years of age	Y	Cardiac
62	11	M	Intellectual disability	N	N		64	2017	2	Ovarium cancer	AD	BRIP1	Chr17(GRCh37):g.59761414_59761417del	NM_032043.2:c.2990_2993del	p.(Thr997fs)	U	5	PVS1, PM2, PP5	Pathogenic		Y	Medically actionable; patient <12 years of age; clinical expression in adults, relevant for health (family of) parents	N	Oncological
63	2	M	Intellectual disability AND epilepsy	Y	N		65	2017	2	Deafness	AR	MARVELD2	Chr5(GRCh37):g.[68715244del];[68715244del]	NM_001038603.2:c.[32del];[32del]	p.[(Asp11fs)];[(Asp11fs)]	P	5	PVS1, PM2	Likely pathogenic		Y	Medically actionable; patient <12 years of age; clinical expression in children	N	Otogenetic
64	34	F	Intellectual disability	Y	N		66	2017	2	Ovarium cancer	AD	BRIP1	Chr17(GRCh37):g.59876565del	NM_032043.2:c.1236del	p.(Val413fs)	M	5	PVS1, PM2, PP5	Pathogenic		Y	Medically actionable; patient ≥12 years of age	N	Oncological
65	0	M	Mendeliome	N	N		67	2017	1	Arrhythmogenic cardiomyopathy	AD	DSP	Chr6(GRCh37):g.7583973C>T	NM_004415.3:c.6478C>T	p.(Arg2160*)	U	4	PVS1, PM2, PP5	Pathogenic		Y	Medically actionable; patient <12 years of age; clinical expression in children/adults	Y	Cardiac
66	20	M	Muscle disorders	N	N		68	2017	2	Hereditary breast and ovarian cancer	AD	BRCA1	Chr17(GRCh37):g.41209068C>T	NM_007294.3:c.5277+1G>A	r.spl	U	5	PVS1, PS4, PM2, PP1, PP5	Pathogenic		Y	Medically actionable; patient ≥12 years of age	Y	Oncological
67	6	F	Mendeliome	N	N		69	2017	2	Arrhythmogenic cardiomyopathy	AD	PKP2	Chr12(GRCh37):g.32977097C>G	NM_004572.3:c.1689-1G>C	r.spl	U	5	PVS1, PS4_Moderate, PM2, PP5	Pathogenic		Y	Medically actionable; patient <12 years of age; clinical expression in children/adults	Y	Cardiac	The PKP2 gene was present in the tier 1 OMIM panel, but the UF was detected in the tier 2 analysis
68	8	F	Hearing impairment	N	N		70	2018	2	Hereditary breast and ovarian cancer	AD	BRCA1	Chr17(GRCh37):g.41246334G>C	NM_007294.3:c.1214C>G	p.(Ser405*)	U	5	PVS1, PM2, PP5	Pathogenic		Y	Medically actionable; patient <12 years of age; clinical expression in adults, relevant for health (family of) parents	Y	Oncological
69	29	M	Hereditary cancer	N	N		71	2018	2	Long QT syndrome	AD	KCNH2	Chr7(GRCh37):g.150644549dup	NM_000238.3:c.3019dup	p.(Arg1007fs)	U	4	PVS1, PM2	Likely pathogenic		Y	Medically actionable; patient ≥12 years of age	Y	Cardiac
70	57	F	Intellectual disability AND epilepsy	Y	N		72	2018	2	Pulmonal arterial hypertension	AD	BMPR2	Chr2(GRCh37):g.203420159C>T	NM_001204.6:c.1771C>T	p.(Arg591*)	M	5	PVS1, PM2, PP5	Pathogenic		Y	Medically actionable; patient ≥12 years of age	N	Cardiac
71	4	M	Intellectual disability	Y	U (2)		73	2018	2	Familial atrial fibrillation	AD	GJA5	Chr1(GRCh37):g.147231061C>A	NM_005266.6:c.286G>T	p.(Ala96Ser)	P	4	PS3, PM2, PP3	Likely pathogenic		Y	Medically actionable; patient <12 years of age; clinical expression in adults, relevant for health (family of) parents	N	Cardiac
72	64	M	Neuropathies	N	N		74	2018	2	5-FU toxicity	AD	DPYD	Chr1(GRCh37):g.97981280A>G	NM_000110.3:c.1740+2T>C	r.spl	U	n.a.	n.a.	n.a.		Y	Medically actionable; patient ≥12 years of age	N	Pharmacogenetic
73	fetus	F	Mendeliome	Y	N		75	2018	1	Cardiomyopathy (HCM/DCM)	AD	MYBPC3	Chr11(GRCh37):g.47371589G>A	NM_000256.3:c.481C>T	p.(Pro161Ser)	P	4	PM1, PM2, PMP5, PP1, PP2, PP3, PP5	Likely pathogenic		Y	Medically actionable; patient <12 years of age; clinical expression in children/adults	Y	Cardiac
74	1	F	Epilepsy	N	N		76	2018	2	Cardiomyopathy (HCM/DCM)	AD	TTN	Chr2(GRCh37):g.179435004A>T	NM_133378.4:c.68151T>A	p.(Tyr22717*)	U	4	PVS1, PM2	Likely pathogenic		Y	Medically actionable; patient <12 years of age; clinical expression in children/adults	N	Cardiac
75	33	F	Hemostatic/thrombotic disorders	N	U (2)		77	2018	2	Left ventricular noncompaction	AD	TNNT2	Chr1(GRCh37):g.201332519G>A	NM_001001430.2:c.475C>T	p.(Arg159*)	U	4	PVS1, PM2	Likely pathogenic		Y	Medically actionable; patient ≥12 years of age	Y	Cardiac
76	2	F	Mendeliome AND intellectual disability	Y	Y (1)		78	2018	1	Cardiomyopathy (HCM/DCM)	AD	TTN	Chr2(GRCh37):g.179495608del	NM_133378.4:c.36373del	p.(Arg12125fs)	M	4	PVS1, PM2	Likely pathogenic		Y	Medically actionable; patient <12 years of age; clinical expression in children/adults	N	Cardiac
77	58	M	Movement disorders	N	N		79	2018	2	Malignant hyperthermia susceptibility	AD	RYR1	Chr19(GRCh37):g.38986923C>T	NM_000540.2:c.6617C>T	p.(Thr2206Met)	U	5	PS3, PM1, PM2, PP1, PP3, PP5	Pathogenic		Y	Medically actionable; patient ≥12 years of age	Y	Other
78	4	F	Intellectual disability	Y	N		80	2018	2	Lynch syndrome	AD	MSH6	Chr2(GRCh37):g.48018147dup	NM_000179.2:c.342dup	p.(Phe115fs)	M	5	PVS1, PM2	Likely pathogenic		Y	Medically actionable; patient <12 years of age; clinical expression in adults, relevant for health (family of) parents	Y	Oncological	Variant detected in re-analysis of the original exome data
79	63	F	Hemostatic/thrombotic disorders	N	N		81	2018	2	Breast cancer, susceptibility to	AD	ATM	Chr11(GRCh37):g.108114721C>T	NM_000051.3:c.538C>T	p.(Gln180*)	U	4	PVS1, PM2, PP5	Pathogenic		Y	Medically actionable; patient ≥12 years of age	N	Oncological
80	5	F	Vision disorders	Y	Y (1)		82	2018	1	Albinism	AR	TYR	Chr11(GRCh37):g.88960984T>A	NM_000372.4:c.1037-7T>A	r.spl	P or M	5	PS3, PS4_Moderate, PM2, PM3, PP1, PP3, PP5	Pathogenic		Y	Health risk for unborn offspring of index or blood relative(s); ≥25% risk	N	Ophthalmogenetic	Variant only relevant for the parents, index and both parents are carriers of the disease
81	55	M	Neuropathies	N	N		83	2018	2	5-FU toxicity	AD	DPYD	Chr1(GRCh37):g.97915614C>T	NM_000110.3:c.1905+1G>A	r.spl	U	n.a.	n.a.	n.a.		Y	Medically actionable; patient ≥12 years of age	N	Pharmacogenetic
82	fetus	M	Mendeliome	Y	N		84	2018	2	Hereditary breast and ovarian cancer	AD	BRCA1	Chr17(GRCh37):g.41215947C>T	NM_007294.3:c.5096G>A	p.(Arg1699Gln)	P	5	PS3, PS4, PM1, PM2, PM5, PP1, PP3, PP5	Pathogenic		Y	Medically actionable; patient <12 years of age; clinical expression in adults, relevant for health (family of) parents	Y	Oncological	The BRCA1 gene was absent in the tier 1 OMIM panel at time of analysis
83	8	M	Intellectual disability	Y	U (2)		85	2018	2	Hereditary breast and ovarian cancer	AD	BRCA2	Chr13(GRCh37):g.32972322dup	NM_000059.3:c.9672dup	p.(Tyr3225fs)	P	5	PVS1, PS4, PM2, PP1, PP5	Pathogenic		Y	Medically actionable; patient <12 years of age; clinical expression in adults, relevant for health (family of) parents	Y	Oncological	Variant detected in re-analysis of the original exome data
84	1	M	Mendeliome	Y	N		86	2018	1	Cardiomyopathy (HCM/DCM)	AD	MYBPC3	Chr11(GRCh37):g.47362755C>T	NM_000256.3:c.1831G>A	p.(Glu611Lys)	P	5	PS4_Moderate, PM1, PM2, PP1, PP2, PP3, PP5	Likely pathogenic		Y	Medically actionable; patient <12 years of age; clinical expression in children/adults	Y	Cardiac
85	10	F	Intellectual disability AND mitochondrial disorders	Y	N		87	2018	2	Arrhythmogenic cardiomyopathy	AD	PKP2	Chr12(GRCh37):g.32975524G>T	NM_004572.3:c.1848C>A	p.(Tyr616*)	M	5	PVS1, PM2, PP5	Pathogenic		Y	Medically actionable; patient <12 years of age; clinical expression in children/adults	Y	Cardiac	Variant detected in re-analysis of the original exome data
86	18	M	Metabolic disorders AND renal disorders	N	N		88	2018	1	Fabry's disease (Late Onset Renal Variant)	AD	GLA	ChrX(GRCh37):g.100658833C>T	NM_000169.2:c.335G>A	p.(Arg112His)	U	4	PS3, PM1, PM2, PM5, PP2, PP3, PP4, PP5	Pathogenic		Y	Medically actionable; patient ≥12 years of age	Y	Cardiac	Variant detected in re-analysis of the original exome data
87	54	F	Hereditary cancer	N	N		89	2014	2	Autosomal dominant spastic paraplegia	AD	RTN2	Chr19(GRCh37):g.45996512del	NM_005619.4:c.939del	p.(Thr314fs)	U	5	PVS1, PM2, PP5	Pathogenic		N	Not medically actionable	N	Neurogenetic
88	63	F	Movement disorders	N	N		90	2015	2	Cerebral cavernous malformations	AD	CCM2	Chr7(GRCh37):g.45108179_45108187del	NM_031443.3:c.609+1_609+9del	r.spl	U	4	PVS1, PM2	Likely pathogenic		N	Not medically actionable	N	Connective tissue
89	fetus	M	Mendeliome	Y	Y (1)		91	2016	1	Legius syndrome	AD	SPRED1	Chr15(GRCh37):g.38643681_38643682del	NM_152594.2:c.1151_1152del	p.(Glu384fs)	M	5	PVS1, PM2, PP5	Pathogenic		N	Not medically actionable	N	Neurogenetic
90	14	M	Mendeliome	N	N		92	2016	1	Breast cancer, susceptibility to	AD	CHEK2	Chr22(GRCh37):g.29091857del	NM_007194.3:c.1100del	p.(Thr367fs)	U	5	PVS1, PS3, PS4, PM2, PP1, PP5	Pathogenic		N	Not medically actionable	N	Oncological
91	2	M	Mendeliome	Y	N		93	2016	1	Breast cancer, susceptibility to	AD	CHEK2	Chr22(GRCh37):g.29091857del	NM_007194.3:c.1100del	p.(Thr367fs)	P	5	PVS1, PS3, PS4, PM2, PP1, PP5	Pathogenic		N	Not medically actionable	N	Oncological
92	15	M	Mendeliome	Y	N		94	2016	2	Hypobetalipoproteinema	AD	APOB	Chr2(GRCh37):g.21229107C>A	NM_000384.2:c.10633G>T	p.(Glu3545*)	P	4	PVS1, PM2, PP5	Pathogenic		N	Not medically actionable	Y	Genetic metabolic disease	APOB is listed on ACMG59 for its role in Familial Hypercholesterolemia Type 2. The UF is however assocatiated with Hypobetalipoproteinemia
93	5	M	Intellectual disability	N	U (2)		95	2016	2	Frontotemporal dementia, aphasia	AD	GRN	Chr17(GRCh37):g.42429857G>A	NM_002087.3:c.1562G>A	p.(Cys521Tyr)	U	4	PS3_Moderate, PM1, PM2, PP3	Likely pathogenic		N	Not medically actionable	N	Neurogenetic
94	10	M	Primary immunodeficiencies	Y	N		96	2017	2	Frontotemporal dementia, aphasia	AD	GRN	Chr17(GRCh37):g.42429455C>T	NM_002087.3:c.1252C>T	p.(Arg418*)	P	4	PVS1, PM2, PP1, PP5	Pathogenic		N	Not medically actionable	N	Neurogenetic
95	6	M	Primary immunodeficiencies	N	N		97	2018	2	Muscle glycogenesis	XLR	PHKA1	ChrX(GRCh37):g.71829493G>A	NM_002637.3:c.2587C>T	p.(Arg863*)	U	5	PVS1, PM2	Likely pathogenic		N	Not medically actionable	N	Metabolic disorder
* UV4: classification based on Bell et al., Practice guidelines for the Interpretation and Reporting of Unclassified Variants (UVs) in Clinical Molecular Genetics. Clin Mol Genet Soc (2006) ; 4 and 5: classification based on Wallis et al., Practice Guidelines for the Evaluation of Pathogenicity and the Reporting of Sequence Variants in Clinical Molecular Genetics. (ACGS /VGKL, 2013).
